# Supplementary material for: MicroRNA398: A Master Regulator of Plant Development and Stress Responses
Source: Int J Mol Sci. 2022 Sep 16;23(18):10803. doi: 10.3390/ijms231810803 (PMC9502370; doi:10.3390/ijms231810803)
Supplement: Supplementary file 1 [file ijms-23-10803-s001.zip]

Archive with 1 entries (1 files):
- ijms-1879154-supplementary.xlsx
