# Supplementary material for: MicroRNA398: A Master Regulator of Plant Development and Stress Responses
Source: Int J Mol Sci. 2022 Sep 16;23(18):10803. doi: 10.3390/ijms231810803 (PMC9502370; doi:10.3390/ijms231810803)
Supplement: Supplementary file 1 [file ijms-23-10803-s001.zip › ijms-1879154-supplementary.xlsx]

## Sheet: Table S1
Table S1 Currently available plant miR398 precursor sequences in the publicly miRNA database miRBase
Precursor ID	Precursor Sequence
ath-MIR398a	UGAAAUUUCAAAGGAGUGGCAUGUGAACACAUAUCCUAUGGUUUCUUCAAAUUUCCAUUGAAACCAUUGAGUUUUGUGUUCUCAGGUCACCCCUUUGAAUCUCCC
ath-MIR398b	UGGAUCUCGACAGGGUUGAUAUGAGAACACACGAGUAAUCAACGGCUGUAAUGACGCUACGUCAUUGUUACAGCUCUCGUUUUCAUGUGUUCUCAGGUCACCCCUGCUGAGCUCUU
ath-MIR398c	UGGAUCUCGACAGGGUUGAUAUGAGAACACACGAGCAAUCAACGGCUAUAACGACGCUACGUCAUUGUUACAGCUCUCGUUUCAUGUGUUCUCAGGUCACCCCUGCUGAGCUCUU
osa-MIR398a	GCUGAACCCAGAGGAGUGGUACUGAGAACACAGGUGCCAAUACAAUGUAUGGUGAGCUACUGUAUAAUGGAGUAAUUCUGUAACUGUGUUCUCAGGUCACCCCUUUGGGUUUCUU
osa-MIR398b	GGAGUUCCUACAGGGGCGAGCUGGGAACACACGGUGAUGAGGCGGUCUGGUCUUUCGUGUGUUCUCAGGUCGCCCCUGCCGGGACUCU
zma-MIR398a	GGGGGCGAACUGAGAACACAUGAGAAUAAUGAGAUGAGAUUGCUCGCCUCGCGGUACGGUUCGUGCUGGCCUGGACCACCGUCGUCGCCGUUCAUCUUGUACGCAUAAUAAUGCUGCAUGUGUUCUCAGGUCGCCCCCGC
ptc-MIR398a	GUACACCCCAGAGGAGUGGCUCCAGAGAACACAGGGGGUUGGUUUUCUAGCUGUAAGCUACAAGAUGGACAAAGCACUCUGUGUUCUCAGGUCACCCCUUUGGGGCACC
ptc-MIR398b	AGGGUUCCGACAGGAGCGGCCUUGGCUCACAUGUGGCGGCAUCCAAUGUACUUCAUGUGUUCUCAGGUCGCCCCUGCCGGGCUUC
ptc-MIR398c	AGGAUUCCUACAGGAGCGACCUGAAAUCACAUGUGGGCUGCACCCUCCUGGGUUAUCUUGAGCAACAUGUGUUCUCAGGUCGCCCCUGCCGGGCUUU
pta-MIR398	AGCAGAGGAGGUUUCCACCGGGGCGACCUGGGAACACGUCUACAUUAAUGUAAUCUCUUGAUUUCUCCAUGAGUCCUGUGAAUGUGAAUGUGUUCCAAGGUCACCCCAGUCGAGCCUACUCUCU
tae-MIR398	AUACGCGAGGAAAUUCCUGCGGGGUCGAACUGGGAACACAUGGGAUACGAACCGCUUGAUUGACGAGCGACUCUUAUCAACUCAUGUGUUCUCAGGUCGCCCCCGCUGGAGCCUCCUCGC
vvi-MIR398a	ACACCCCAAGGGAGUGGCACCUGAGAACACCGGUUGUGUUGGCUGCGCCAAGCUCUGCUAGCUAAUGCAUUUUGUGUUCUCAGGUCACCCCUUUGGGGCACCA
vvi-MIR398b	GUGUCCUACAGGUGUGACCUGAGAAUCACAUGCCCGCACCACCCAUCUUUGCUCUCAUGUGUUCUCAGGUCGCCCCUGCUGGACUCCC
vvi-MIR398c	GUGUCCUACAGGAGUGACCUGAGAAUCACAUGCCCGCAUCACCCAUCUUUGCUCUCAUGUGUUCUCAGGUCGCCCCUGCUGGACUCCC
sbi-MIR398	GGGGGCGGACUGGGAACACAUGGGAAUGAGAGAUGAGAUUGCUCGGUCGUGCUGGCCCUGGGCUCGUAGUUGAUCUGCUUGUAUGCAUGUGUUCUCAGGUCGCCCCCGC
aqc-MIR398a	CCUGGAGGAGUGGCACUAAGAACACAGGUGGUUGUGCGAUUUCGAAUAUCAUUGCAUUUUGCAUUUGUGUUCUCAGGUCACCCCUUUGGGGA
aqc-MIR398b	GGGGGUAACAUGAGAAUACAUGAAAUAGAUACUAUCAGAGAGUCAUUCCAUUGUAGUAUCAGUUUCUUCCAUGUGUUCUCAGGUCGCCCCUGC
zma-MIR398b	GGGGGCGGACUGGGAACACAUGGGAAUGAGAUGAGAUCAUUGCUCGGUCGUGCUGGCCUGGGCCGUCGGCGCGCGUUGAUCUUGCAUGUGUUCUCAGGUCGCCCCCGG
rco-MIR398a	CCAGAGGAGUGGCUCCCUGAGAACACACGUGCAUUGGCUCUCACCUUUUGUAGUUCCACUGCACCUGUGUUCUCAGGUCACCCCUUUGGGG
rco-MIR398b	CUACAGGAGCGACCUGAGAAUCACAUGUGGACAUUCUUAGCUAUAUAUACCCUUAUCAUCUUCUCUUAUUUUGGGUUUAUUGUACUUUGGUGUUCUUUCAUGUGUUCUCAGGUCGCCCCUGCCGGG
aly-MIR398a	UAAUCAGUGGAAGUAAAGUAUGAAGAAAAAGAGAAGAACAACAGGAGGUGAAAUCUCAAAGGAGUGUCAUGAGAACACAGAUCCUAUGGUUUCUUUACAUUUUCAUUGAAACCAUUGAGUUUGUGUUCUCAGGUCACCCCUUUGAAUCUCCCCUGUUCCUUUAUUUUACCUUACCAAAAUUA
aly-MIR398b	GAUAUAUUUUGAAGGUAGUGGAUCUCGACAGGGUUGAUAUGAGGACACAUGUGUAAUCAACGGCUGUAAUGACGCCACGUCAUUGUUACAUGUGUUCUCAGGUCACCCCUGCUGAGCUCUUUCUCUACCGACCAUCUUUAUC
aly-MIR398c	GGUAGUGGAUCUCGACAGGGUCGACAUGAGAACAUAUGAGCAAUCAACGGCUGUAAAUGACGCUACGUCAUUAUUACAUCUCUCGGUUUCAUGUGUUAACUCAGGUCACCCCUGCUGAGCUCUUUCUCUACC
ahy-MIR398	UAUCUCAGAGGAGUGAACCUGAGAACACAAAGUAAAUUGUUUCGGAGUUUGGAAUGCCAUAAUCACAUGCAUAAUGCAUUUAUGCUUAUGCUUGUAUAUGGUACAUAUUUUCGAAUUUUAAUUUACCUUGUGUUCUCAGGUCACCCCUUUGAG
csi-MIR398a	CAACAGAUGUGAAACCCCAGAGGAGUGAACCUGAGAACAGAGGGUGGCGUUGGCUUAAAUUUGAUUUGCAUUGCUGCUGCCUGCUCCUGCCAUACAUUAAAUCAAAAAGAUUGUAUGUGGCCAACGCACCUUGUGUUCUCAGGUCACCCCUUUGGGAAUUCAAUUGUCAAUCAGCACGUGUCAUCAAGUUACUCAAUUGCUCUAACAUUCGCUGCUUCUGAUUCA
csi-MIR398b	GAGAAGUCCCGCAGGGGCGACAUGAGAUCACAUGCAACGCAUUGCCUAAUGCCUAUACAUGUGGUGUGGUGGGAGUGUUUGUGUUUAUGUGUGUUCUCAGGUCGCCCCUGUGGGAUUUCUUC
gma-MIR398a	CUCGGAGGAGUGAAUCUGAGAACACAAGGCUGGUUUGCACUGCUAUAUCAUCUAUUGGUAUAAGGUGAAUUUACUUUGUGUUCUCAGGUCACCCCUUUGAGCCAACCUGUUGACAU
gma-MIR398c	UUCUACAGGGUCGUCCUGAGAUCACAUGAAGUAGAAUAUAAGCAGCCAUAUUUGCUUCUUGUCUCGUGUUCUCAGCUCAUGUGUUCUCAGGUCGCCCCUGCUGGACUAUU
gma-MIR398d	AUUCUACAGGGUCGUCCUGAGACCACAUGAAACAGAUUCAAAAUACAAGCAUAUUUGCUUGUGACCUUUUGUGACUCAGUUCAUGUGUUCUCAGGUCGCCCCUGCUGAA
bdi-MIR398a	AAGAACAGACAGCACAUGCGAGGAAGUUCCUGCAGGGUCGAAUUGGGAACACAUGAGAUGGAUGGUCCGCUGAGCUCUGAGCUCGAGCUCGGCCAUGUGUUCUCAGGUCGCCCCUGUUGGGUCUUCCGUGCCAUGGAUUGAUGAUUGCCU
bdi-MIR398b	GGAUGGGAUGCAAUUGAGGGAAGCUGAACCCACAGGAGUGUCACUGAGAACACAGGUGCAGAUGCCAAUGCAUGGUGAGUUUUCAUUUUUGCAUCGCAAUUGUGUUCUCAGGUCACCCCUUUGGGUUGCUUCCCUUGAUUCCAUGGCCAGGUUAUGUGUCAUG
bdi-MIR398c	CAGCACAUGCGAGGAAGUUCCUGCAGGGUCGAAUUGGGAACACAUGAGAUGGAUGGUCCGCUGAGCUCUGAGCUCGAGCUCGGCCAUGUGUUCUCAGGUCGCCCCUGUUGGGUCUUCCGUGCCAUGGAUUG
gma-MIR398b	AGUCCAAAUGGUUUAUCUCAGAGGAGUGGAUCUGAGAACACAAGGCUGGUUUGCACUGCUAUAUUAUGAUCGAUUGGUAUAAGGUGAAUUUACUUUGUGUUCUCAGGUCACCCCUUUGAGCCAACCUGUUGACAU
mtr-MIR398a	UCUCAGAGGAGUGACACUGAGAACACAAGAUUGAUUAAUCAUAUAAUGUAUUUGGUUGUUACUAGUUGAUUUUGUGUUCUCAGGUCACCCCUUUGAGU
mtr-MIR398b	UUCUACAGGGUCGACAUGAGACCACAUGAAGCUAUCAUAUUUGUCUAUGUUAUCCAACUCAUGUGUUCUCAGGUCGCCCCUGCUGAA
mtr-MIR398c	UUCCACAGGGCCGACCCGAGACCACAUGAAGUUAUCAUAUGUGUCUAAGCUACACAUCUCGUGUGUUCUCAGGUCGCCCCUGCUGAA
mes-MIR398	UUUGAAAAUGUGGAGGAUUCCUACAGGAGCGACCUGAGAUCACAUGUGGACACCCUAAGAUCUUCCCUUAUCUUCCAAGGAUUGUGUUCUUAUGUGUUCUCAGGUCGCCCCUGCCGGGCUUCCUCCGCCACUUGAUGA
cca-MIR398	ACCCAACAGGGUGUGAUAUGAGAACACAUAUAUAAGAUGCAACAACAUGUAGUACUUGGUAUUUUAUUAUGUGUUCUCAGGUCGCCCCUGCAGGGUUUUC
lus-MIR398a	UUGUGGAUGAUUCUUACCGGGUCGACUAGAGAACACACGAAGAGAGGUCCGCAACGAAUGAGGUGUUUCAUUUCACUUUCCUGUGUGUUCUCAGGUCGCCCCUGCAAGAUUUCCUUCACAA
lus-MIR398b	UCAUGUCUCUGUGUUCUCAGGUCACCCCUCUGGGUCACCUUAUUUCUACAUUUCCAUCUCAAAUUCUAUUUUCUUAUAUUUAUUCGGGAGCGACGUUGAGACACAUACGUUCUCGAAAGAUAUCUAAACAAAUAUGGUUAGAUCCAGAGGGGUGCAACCUGAAAACACAGACGACGGA
lus-MIR398c	GGCAAGAGGGGUGCAACCUGAAAACACAGACGACGGAUUUUAGUCGCUUGGUUCGAGUUAACUAUACUUAUCUCGUCUCUGUGUUCUCAGGUCACCCCUCCAGGCC
lus-MIR398d	AAGGGGUGUAAUCUGAAAACACAGACGACGAGUAAUCAGUUGGAGUCUUGCUAUAUUUACUCAUGUCUCUGUGUUCUCAGGUCACCCCUC
lus-MIR398e	GAGGGGUGCAACCUGAAAACACAGACGACGGAUUUUGGUCGUUUGGUUCAAGUUAACUACACUUAUGUCGUCUCUGUGUUCUCAGGUCACCCCUC
lus-MIR398f	CCGGGUCGACUAGAGAACACACGAAGAGAAGUCCGCAACGAGUGGGGCGCUUCGUUUCACUUUCCUGGGUGUUCUCAGGUCGCCCCUG
nta-MIR398	UGUCAACAGGGGCAAUCUGAGAUCACAUGUUGGUACUUUUCUUUUUUCUCUGUAAAUGACAAGUGUGGUUUCAAUAUCUCAAUAUGUGUUCUCAGGUCGCCCCUGUAGAGCUA
hbr-MIR398	GUGGAGAAUUCCUACAGGAGCGACCUGAGAUCACAUGUGGCCACCCUCACAUGUUCCCUUAUCUUCUAUUGGUUGUGUUUUCGUGUGUUCUCAGGUCACCCCUGCCGGGCUUUCCUCCCCUGCUAGAUUGGUAUGAUGAU
mdm-MIR398a	GUUCAUAUAGCARAUGGUCACCCCAAAGGUGUGAAACUGAGAACACAAAUGGUGUUGYCYGCGACAAACAUUGUAAGCACUGCUUACGCAUUUUGUGUUCUCAGGUCACCCCUUUGGGGCACCUUGCUUACAUGCAC
mdm-MIR398b	GGUAGAGGGGUUCCACAGGAGUGACCUGAGAUCACAUGUAGCAUUUAUGUAUUGCGCUUGAUGUGUUCUCAGGUCGCCCCUGCGGUACCUUCUCUACC
mdm-MIR398c	GCGGUAGAGGGGUUCUGCAGGAGUGACCUGAGAUCACAUAUGGCGUUAUGUGUUGCGCUUGAUGUGUUCUCAGGUCGCCCCUGCGGUACCUUCUCUACCAC
cme-MIR398a	CCUACAUGGUCGUCCUGAGAAUACAUGUCACUGUAUUGUCUGAAUAACAUUCAGCAAGUAACAUUCAACAUGUGUUCUCAGGUCGCCCCUGCAGGCUUUU
cme-MIR398b	CCCAAAGGAGUGAACCCGAGAACACAAGAUUGCAUUUGAGAUUUGCCCAAUUGAUUGAUUUUUGUUUGUUGGGAGGAUUAAUUCAACAUAUUGCUCUUUGUGUUCUCAGGUCACCCCUUUGGAGACAC
lja-MIR398	GAUUGUUUAUCUCAGAGGAGUGAGCUUAAGAACACAAGCUGCAUUGGUUUGAAUUGUUAUAUCAUAUACUAGAAUCUAGUAUAUCUUUAUGUUACUAAUUUAUCUUGUGUUCUCAGGUCACCCCUUUGAGGUAACCUGUUC
stu-MIR398a	GGGUUGAUUUGAGAACAUAUGUAUGGGCAUAUUUUGUUUCUAACAAUUUAUUGUUUAUAAAUGUGACACAUAUGUUCUCAGGUCGCCCCUG
stu-MIR398b	GAGUGUGCCUUAGAACACAGGUGUAUUUUGGUCUACUCCUGUUUUGGACCCAAAAUAUGCUUGUGUUCUCAGGUCACCCCU
cpa-MIR398	GGGACGACAUGAGAUCACACGAAAGGAAGCCCGCAGAAGGACAAAACCGUAAAUGUAAUCUGGUGGUAUAAUCCUCUGUGCUUCGUGUGUUCUCAGGUCGCCCCUG
bra-MIR398	GUGGACCUCGACAGGGUCGACAUGAGAACACAUGGUAAUCAAAGACUGUAAUGACGCCACGUCAUUGUAACAUACAUCACUCUUUUCAUGUGUUCUCAGGUCACCCCUGCUGAGCUCUUUCUCU
ata-MIR398f	CGAGGAAGUUCCUGCAGGGUCGAACUGAGAACACAUGAGAUAUAUUGACGAGCGACUAACUCAUGUGUUCUCAGGUCGCCCCCGCUGGAGCCUC
ata-MIR398g	CGAGGAAAUUCCUGUGGGGUCGAGCUGGGAACACAUGAGAUAUGAACCGCUUGAUUGACGAGCGUCUCUUAUCAACUCAUGUGUUCUCAGGUCGCCCCCGCUGGAGCCUC
sly-MIR398a	CAAUAGGGUUGAUUUGAGAACAUAUGUAUGUGCAUAUUUUGUUUGUAACAAUUUACCGUUUAUAAAUAUGACACAUAUGUUCUCAGGUCGCCCCUGUAGAC
pab-MIR398a	GAAGAAGACGGCCUGAAAAUCCAACAGGGGUAAUACUGGGAACACAUGCCCUGAGACAUCUCCACGUUAUCUCCAUAAUCUUUUUAAAUUUUGAAACCCUCUGCUUCCAUAUCUUUCACUUUGCACUUGUCAAUGGCGGAUGCUGUGGGUGCGUGUUCUCAGGUCACCCCUGUAGGAAAAUCUGCUGUUCGUUC
pab-MIR398b	AGACAGAGCAGGCUCGACUGGGGUCACCUUGGAACACAUUCACAUUCAUAUUCACAGGACUGAUGAUGCGAUCUAGAGAUUAGAUUCAUGUGGACGUGUUCCCAGGUCGCCCCUGUCGAAACCUCCUCUGCU
cas-MIR398a	CAGGGUCGACAUGAGAACACAUGUGCAAUCAACGACUGUAAUGACGCCACGUCAUUAUUUCAUUACAUCUCUCGUUUUUCAUGUGUUCUCAGGUCACCCCUG
cas-MIR398b	UCAAAGGCAUGCCAUGAGAACACAGAUCCUCUGGUUUCUUUAUAUUCCUAUUUGAAACCAUUGAGUUUGUGUUCUCAGGUCACCCCUUUGA
aof-MIR398	AAGCAAACGGAGAUGAGCUCCGACUGGAGCGACCUGCUGACACAUGGUUCCGGCAAUGAAUUCCGACGAAGGUCCAUGUGUUCUCAGGUCGCCCCUGCCGGGCCUAAUCUCCACCGCUUCUG
ssl-MIR398	GAAGAGUGAUGCUGAGAACACAUGUGGAUUACUGGAUGCAUUAGUCCACUUGUGUUCUCAGGUCACCCCUC
atr-MIR398	AGCCCAAAUUCGAAGAAGCAUCAGAAUGGGGAAGUCUCAACAGGAGCGAUAUGAGAACACACAAUCAUAUGCAUAAAUAUUGUGUAUGUGUGUGUGCACGUGUGCAUGUGCAUGUGCGUGCUUGUGUGUUCCCAGGUCGCCCCUGCCGAGCCUGCCCAUAUCUAUAAAUAAUUCUUCUUGCUGCU
gra-MIR398	GCCAAGAUGGUUUACCCCAGAGGGGUGCCACCUAAGAACACAGGUCAUCCCUUAACCAAAUAGCUUGUGUUCUCAGGUCACCCCUUUGGGGUACAUAUAUCUUCGCCAUUCCCUUUUGUUUGC
ghr-MIR398	GCCAAGAUGGUUUACCCCAGAGGGGUGCCACCUAAGAACACAGGUCAUCCCUUAACCAAAUAGCUUGUGUUCUCAGGUCACCCCUUUGGGGUACAUAUAUCUUCGC
bol-MIR398a	UCUCAAAGGAGUGUCAUGAGAACACGGAUCCUCUUGUUUCUUUAAGAUUUCCACUGAAACCAUUGAGUAUUGUGUUCUCAGGUCACCCCUUUGAA
tcc-MIR398a	UUAAUGGUGGAGGAGCCCAACAGGAGCGACAUGAGAACACAUGUGGCCACUCUUGAAGGACAAACCUUAUCCUGUGUGUUUUGAUGUGUUCUCAGGUCGCCCCUGCAGGGCUUUCCUUCACCUUC
tcc-MIR398b	CAGCCAGAUGGUUUACCACGAAGGGGUGCCACCUAAGAACCCAGGCGGUUUGGCCUGAGCUAGGCCUUUGCCAAGCUGCUAUGAAAAGGAAGGCUGAAUGCUAAUGCAGCCAGCAGCAACCGGUUGUGUUCUCAGGUCACCCCUUCGCGGUACUUCUAUCUUCGC
ppe-MIR398a	AGAGGGGUUCCACAGGAGCGACCUGGGAUCACAUGCGUCCACCCUCACAUUAACACAAUGUGCUGCAUUGCUAGUGUAUUGUGCUCGAUGUGUUCUCAGGUCGCCCCUGCAGUACCUUC
ppe-MIR398b	UGGAGCCCCACAGGGGUGACCUGAGAUCACAUGUAUGUGGCAACAGCAGAACCCAAGAGGGCCAUCGUUCGGUCCUGCUGUUCUUUGCAUUCCACGUGUUCUCAGGUCGCCCCUGCAGGGCUUUC

## Sheet: Table S2
Table S2 Currently available plant miR398 mature sequences in the publicly miRNA database miRbase
Mature_ID	Mature_Sequence
ath-miR398b-3p	UGUGUUCUCAGGUCACCCCUG
ath-miR398a-5p	AAGGAGUGGCAUGUGAACACA
ath-miR398a-3p	UGUGUUCUCAGGUCACCCCUU
ath-miR398c-3p	UGUGUUCUCAGGUCACCCCUG
ath-miR398c-5p	AGGGUUGAUAUGAGAACACAC
ath-miR398b-5p	AGGGUUGAUAUGAGAACACAC
osa-miR398a-3p	UGUGUUCUCAGGUCACCCCUU
osa-miR398b-3p	UGUGUUCUCAGGUCGCCCCUG
ptc-miR398c-5p	GGAGCGACCUGAAAUCACAUG
ptc-miR398c-3p	UGUGUUCUCAGGUCGCCCCUG
ptc-miR398b-3p	UGUGUUCUCAGGUCGCCCCUG
ptc-miR398a-3p	UGUGUUCUCAGGUCACCCCUU
pta-miR398-3p	UGUGUUCCAAGGUCACCCCAG
tae-miR398-3p	UGUGUUCUCAGGUCGCCCCCG
vvi-miR398a-3p	UGUGUUCUCAGGUCACCCCUU
vvi-miR398b-3p	UGUGUUCUCAGGUCGCCCCUG
vvi-miR398c-3p	UGUGUUCUCAGGUCGCCCCUG
sbi-miR398-3p	UGUGUUCUCAGGUCGCCCCCG
aqc-miR398a-3p	UGUGUUCUCAGGUCACCCCUU
aqc-miR398b-3p	UGUGUUCUCAGGUCGCCCCUG
zma-miR398b-5p	GGGGCGGACUGGGAACACAUG
zma-miR398a-3p	UGUGUUCUCAGGUCGCCCCCG
zma-miR398a-5p	GGGGCGAACUGAGAACACAUG
zma-miR398b-3p	UGUGUUCUCAGGUCGCCCCCG
rco-miR398a-3p	UGUGUUCUCAGGUCACCCCUU
rco-miR398b-3p	UGUGUUCUCAGGUCGCCCCUG
aly-miR398a-5p	GGAGUGUCAUGAGAACACAGA
aly-miR398a-3p	UGUGUUCUCAGGUCACCCCUU
aly-miR398b-5p	GGGUUGAUAUGAGGACACAUG
aly-miR398b-3p	UGUGUUCUCAGGUCACCCCUG
aly-miR398c-3p	UGUGUUAACUCAGGUCACCCCUG
aly-miR398c-5p	GGGUCGACAUGAGAACAUAUG
ahy-miR398-3p	UGUGUUCUCAGGUCACCCCU
csi-miR398a-3p	UGUGUUCUCAGGUCACCCCUU
csi-miR398a-5p	AGAACAGAGGGUGGCGUUGGCU
csi-miR398b-3p	UGUGUUCUCAGGUCGCCCCUG
gma-miR398b-5p	GAGUGGAUCUGAGAACACAAGG
gma-miR398c-3p	UGUGUUCUCAGGUCGCCCCUG
bdi-miR398a-3p	UGUGUUCUCAGGUCGCCCCUG
bdi-miR398b-5p	CAGGAGUGUCACUGAGAACACA
gma-miR398d-3p	UGUGUUCUCAGGUCGCCCCUG
gma-miR398a-3p	UGUGUUCUCAGGUCACCCCUU
gma-miR398b-3p	UGUGUUCUCAGGUCACCCCUU
mtr-miR398c-3p	UGUGUUCUCAGGUCGCCCCUG
mtr-miR398b-3p	UGUGUUCUCAGGUCGCCCCUG
mtr-miR398a-3p	UGUGUUCUCAGGUCACCCCUU
mtr-miR398a-5p	GGAGUGACACUGAGAACACAAG
mes-miR398-3p	UGUGUUCUCAGGUCGCCCCUG
cca-miR398-3p	UGUGUUCUCAGGUCGCCCCUG
lus-miR398a-3p	UGUGUUCUCAGGUCGCCCCUG
lus-miR398b-3p	UGUGUUCUCAGGUCACCCCU
lus-miR398c-3p	UGUGUUCUCAGGUCACCCCU
lus-miR398d-3p	UGUGUUCUCAGGUCACCCCUC
lus-miR398e-3p	UGUGUUCUCAGGUCACCCCUC
lus-miR398f-3p	GGUGUUCUCAGGUCGCCCCUG
hbr-miR398-5p	GGAGCGACCUGAGAUCACAUG
mdm-miR398a-3p	UGUGUUCUCAGGUCACCCCUU
mdm-miR398b-3p	UGUGUUCUCAGGUCGCCCCUG
mdm-miR398c-3p	UGUGUUCUCAGGUCGCCCCUG
cme-miR398a-3p	UGUGUUCUCAGGUCGCCCCUG
cme-miR398b-3p	UGUGUUCUCAGGUCACCCCUU
lja-miR398-5p	GAGUGAGCUUAAGAACACAAGC
lja-miR398-3p	UUGUGUUCUCAGGUCACCCCU
stu-miR398a-5p	ACAGGGACGAGGCAGCGCAUG
stu-miR398b-5p	GAGUGUGCCUUAGAACACAGGU
stu-miR398b-3p	UUGUGUUCUCAGGUCACCCCU
stu-miR398a-5p	GGGUUGAUUUGAGAACAUAUG
cpa-miR398-5p	GGGACGACAUGAGAUCACACG
bra-miR398-5p	GGGUCGACAUGAGAACACAUG
bra-miR398-3p	UGUGUUCUCAGGUCACCCCUG
ata-miR398f-5p	GGGUCGAACUGAGAACACAUG
ata-miR398f-3p	UGUGUUCUCAGGUCGCCCCCG
ata-miR398g-5p	GGGUCGAGCUGGGAACACAUG
ata-miR398g-3p	UGUGUUCUCAGGUCGCCCCCG
atr-miR398-3p	UGUGUUCCCAGGUCGCCCCUG
sly-miR398a-3p	UAUGUUCUCAGGUCGCCCCUG
tcc-miR398b-3p	UGUGUUCUCAGGUCACCCCUU
pab-miR398a-3p	CGUGUUCUCAGGUCACCCCUG
pab-miR398b-3p	CGUGUUCCCAGGUCGCCCCUG
cas-miR398a-3p	UGUGUUCUCAGGUCACCCCU
cas-miR398b-3p	UGUGUUCUCAGGUCACCCCU
cas-miR398a-5p	GGGUCGACAUGAGAACACAUG
ppe-miR398a-3p	UGUGUUCUCAGGUCGCCCCUG
ppe-miR398a-5p	GGAGCGACCUGGGAUCACAUG
ppe-miR398b-3p	CGUGUUCUCAGGUCGCCCCUG
nta-miR398-3p	UGUGUUCUCAGGUCGCCCCUG
bol-miR398a-5p	GGAGUGUCAUGAGAACACGGA
bol-miR398a-3p	UGUGUUCUCAGGUCACCCCUU
ssl-miR398-3p	UGUGUUCUCAGGUCACCCCUC
ghr-miR398-3p	UGUGUUCUCAGGUCACCCCUU
tcc-miR398a-3p	UGUGUUCUCAGGUCGCCCCUG
gra-miR398-3p	UGUGUUCUCAGGUCACCCCUU
aof-miR398-3p	UGUGUUCUCAGGUCGCCCCUG
